# Supplementary material for: IGF2BP3 mediates the mRNA degradation of NF1 to promote triple‐negative breast cancer progression via an m6A‐dependent manner
Source: Clin Transl Med. 2023 Sep 24;13(9):e1427. doi: 10.1002/ctm2.1427 (PMC10518495; doi:10.1002/ctm2.1427)
Supplement: Supplementary file 5 — Supporting Information [file CTM2-13-e1427-s003.xlsx]

## Sheet: Sheet1
Table S4：Overlapping the genes from RNA-seq, RIP-seq, and MeRIP-seq
SAMD4A	ERCC6L2	PHACTR4	EPB41	CREBBP	CAMSAP1	LATS1	DDHD1
CHD9	CHST3	SOGA1	CHD7	PROSER3	AFF4	PTPRG	NAV3
ARHGAP21	PDLIM5	FOSL2	UGGT2	SRGAP2	RIF1	NAV1	SRFBP1
PTPN12	HECA	LATS2	ITPRID2	POMK	NF1	SLC30A1	FAM122C
ARHGEF12	MACF1	EXOC4	TSC22D2	NAV2	TEX2	ABCD1	CCN1
APOL6	NUFIP2	YWHAG	HPCAL1	TRIM56	FOXN2	ERBIN	RASAL2
KNTC1	TRIO	BMPR2	PHACTR2	SEPTIN9	CRIM1	SLF2	SLC38A1
PAPPA	DCBLD2	MYO9A	ZNF460	SRGAP2C	TULP4	ZFAND3	SOCS5
MYO10	ZBTB38	SH3BP2	MICAL2	LONP2	PRRC2C	MAP1B	CDCP1
STOX2	ARL5B	BPTF	THBS1	MAP3K1	MAN2A1	MBD3	FNDC3B
UBQLN2	LRRC58	KLHL15	AFDN	GSK3B	PTPN14	ARHGEF17	ELK3
TMPO	BCL2	HSPA9	SRGAP1	ZNF292	NR1D2	PTPRJ	CTTNBP2NL
C6orf62	ANKRD28	CDK13	KLHL29	HEG1	FIGN	PRR12	ONECUT2
ZC3HAV1	PRRC2B	ARRDC3	IRGQ	ZNF629	IL1RAPL1	SFT2D2	BMP2K
BRD4	PRKD3	SRGAP2B	DOCK5	RNF213	COL13A1	PPP2R5E	PHLDB2
MYBL1	PAM	TRIM25	GOLGA4	KIAA1109	CREB5	ETV6	FLNA
PARD6B
